# Supplementary material for: Understanding the customer experience in human-computer interaction: a systematic literature review
Source: PeerJ Comput Sci. 2023 Feb 10;9:e1219. doi: 10.7717/peerj-cs.1219 (PMC10280563; doi:10.7717/peerj-cs.1219)
Supplement: Supplemental Information 1 [file peerj-cs-09-1219-s001.zip]

Archive with 2 entries (2 files):
- Supplementary material No1 - CX definitions.docx
- Supplementary material No2 - CX dimensions.docx
